# Supplementary material for: Post-Ripening and Key Glycosyltransferase Catalysis to Promote Sweet Mogrosides Accumulation of Siraitia grosvenorii Fruits
Source: Molecules. 2023 Jun 11;28(12):4697. doi: 10.3390/molecules28124697 (PMC10303746; doi:10.3390/molecules28124697)
Supplement: Supplementary file 1 [file molecules-28-04697-s001.zip]

Archive with 1 entries (1 files):
- molecules-2430252-supplementary.pdf
